# Supplementary material for: 1,3-Bis(1H-benzimidazol-2-yl)-2-oxapropane
Source: Acta Crystallogr Sect E Struct Rep Online. 2009 Apr 2;65(Pt 5):o948. doi: 10.1107/S1600536809011507 (PMC2977649; doi:10.1107/S1600536809011507)
Supplement: Supplementary file 2 [file e-65-0o948-Isup2.hkl]

# 
# h,k,l, Fc-squared, Fo-squared, sigma(Fo-squared) and status flag 
# 
data_I
_shelx_title ' I         Pbca         R = 0.05' 
_shelx_refln_list_code          4 
_shelx_F_calc_maximum      162.82 
_exptl_crystal_F_000       584.00 
_reflns_d_resolution_high  0.7700 
 
loop_ 
 _symmetry_equiv_pos_as_xyz 
 'x, y, z' 
 '-x+1/2, -y, z+1/2' 
 'x+1/2, -y+1/2, -z' 
 '-x, y+1/2, -z+1/2' 
 '-x, -y, -z' 
 'x-1/2, y, -z-1/2' 
 '-x-1/2, y-1/2, z' 
 'x, -y-1/2, z-1/2' 
 
_cell_length_a     8.2143 
_cell_length_b     9.6296 
_cell_length_c    16.8088 
_cell_angle_alpha  90.000 
_cell_angle_beta   90.000 
_cell_angle_gamma  90.000 
 
_shelx_F_squared_multiplier     1.000 
 
loop_ 
 _refln_index_h 
 _refln_index_k 
 _refln_index_l 
 _refln_F_squared_calc 
 _refln_F_squared_meas 
 _refln_F_squared_sigma 
 _refln_observed_status 
   2   0   0      404.77      438.10     12.92 o 
   4   0   0      230.09      219.33     11.12 o 
  10   0   0       48.42       48.91     10.13 o 
   2   1   0       16.49       12.51      1.90 o 
   4   1   0      126.12      136.91      4.37 o 
   6   1   0      108.77      116.15      6.66 o 
   8   1   0      474.77      506.05     15.06 o 
  10   1   0       80.88       98.25     11.89 o 
   0   2   0    26509.96    19171.31   5446.89 o 
   2   2   0      940.65      849.66      7.22 o 
   4   2   0        8.57        4.20      2.04 o 
   6   2   0      303.12      299.07      7.10 o 
   8   2   0       15.43       10.63      8.51 o 
  10   2   0      119.51      133.81     12.95 o 
   2   3   0      646.57      608.82      6.23 o 
   4   3   0      322.97      324.13      5.65 o 
   6   3   0        0.03       -0.36      2.32 o 
   8   3   0      988.17     1037.19     22.65 o 
  10   3   0      219.47      251.45     16.41 o 
   0   4   0     7415.34     7411.26    150.79 o 
   2   4   0      369.19      378.21      3.83 o 
   4   4   0      640.26      648.06      7.61 o 
   6   4   0        1.25        0.56      3.73 o 
   8   4   0        0.05        3.83      3.36 o 
  10   4   0       62.85       73.13     21.11 o 
   2   5   0     2065.00     2128.98     18.91 o 
   4   5   0     1130.02     1168.97     12.10 o 
   6   5   0      919.85      940.93     13.47 o 
   8   5   0        1.38       -0.07      2.66 o 
   0   6   0     1577.20     1738.59     22.36 o 
   2   6   0       20.65       22.40      1.20 o 
   4   6   0       53.34       65.77      2.53 o 
   6   6   0      555.38      550.87      8.62 o 
   8   6   0      202.97      217.47     10.08 o 
   2   7   0       94.07       95.60      3.20 o 
   4   7   0      118.07      139.03      4.22 o 
   6   7   0      674.37      734.40     11.13 o 
   8   7   0      210.65      235.84      8.01 o 
   0   8   0      255.51      270.80     13.31 o 
   2   8   0      309.73      268.65      5.07 o 
   4   8   0      500.94      529.13      5.96 o 
   6   8   0       13.88        5.61      2.42 o 
   8   8   0        7.95        9.63      3.76 o 
   2   9   0      102.87      119.76      4.15 o 
   4   9   0       74.75       77.52      5.16 o 
   6   9   0        2.21        6.09      3.50 o 
   0  10   0      211.67      231.26     15.49 o 
   2  10   0       85.81       82.40      9.39 o 
   4  10   0       11.31        9.21      2.60 o 
   6  10   0       18.81       20.00      5.14 o 
   2  11   0        1.67        7.77      6.47 o 
   4  11   0       12.99       14.67      6.44 o 
   0  12   0       13.92       18.29     10.13 o 
   2  12   0       92.74      130.07     16.26 o 
   1   1   1     2973.27     2887.20     13.90 o 
   2   1   1      428.13      378.04      3.54 o 
   3   1   1      725.29      688.67      6.83 o 
   4   1   1      289.96      280.69      4.40 o 
   5   1   1      197.01      180.28      5.05 o 
   6   1   1      489.34      505.81      8.23 o 
   7   1   1      228.50      234.12      7.09 o 
   8   1   1        4.02        4.97      3.82 o 
   9   1   1        0.09        1.04      3.24 o 
  10   1   1        9.15       16.66      6.69 o 
   0   2   1      324.59      262.34      2.83 o 
   1   2   1      159.05      151.21      1.47 o 
   2   2   1        0.01        0.46      0.73 o 
   3   2   1      174.10      162.00      2.49 o 
   4   2   1       23.69       25.25      1.83 o 
   5   2   1      966.56      960.42      8.38 o 
   6   2   1       15.67       17.61      2.26 o 
   7   2   1        7.78        7.23      2.40 o 
   8   2   1      161.33      181.07      6.53 o 
   9   2   1      492.15      533.74     16.86 o 
  10   2   1      185.82      205.09     10.49 o 
   1   3   1     2403.33     2316.00     12.10 o 
   2   3   1       74.78       65.31      1.44 o 
   3   3   1      131.11      146.63      2.23 o 
   4   3   1      881.28      897.78      7.42 o 
   5   3   1        1.79        1.32      1.42 o 
   6   3   1        7.74       11.42      2.33 o 
   7   3   1      193.51      205.95      5.07 o 
   8   3   1      108.75      126.61      5.86 o 
   9   3   1        4.28        4.04      3.18 o 
  10   3   1        4.21        4.05      4.69 o 
   0   4   1      769.54      752.32      6.34 o 
   1   4   1        3.50        0.60      0.52 o 
   2   4   1      348.14      348.92      2.81 o 
   3   4   1       43.88       48.94      1.68 o 
   4   4   1      632.26      639.50      5.26 o 
   5   4   1        0.04       -0.70      1.55 o 
   6   4   1      260.06      260.75      5.48 o 
   7   4   1      103.03      105.99      4.26 o 
   8   4   1        7.62        9.60      3.05 o 
   9   4   1      171.87      196.26      6.76 o 
  10   4   1       25.97       19.76      5.54 o 
   1   5   1      542.97      594.54      4.33 o 
   2   5   1       33.05       35.99      1.22 o 
   3   5   1      381.75      373.73      3.45 o 
   4   5   1      142.88      153.22      2.60 o 
   5   5   1        0.54        0.99      1.31 o 
   6   5   1      175.03      174.14      4.18 o 
   7   5   1      183.25      194.07      4.85 o 
   8   5   1       26.41       27.36      3.40 o 
   9   5   1        0.05        2.52      3.14 o 
   0   6   1      284.28      317.12      5.56 o 
   1   6   1      106.96      127.01      1.57 o 
   2   6   1       75.22       68.08      1.51 o 
   3   6   1      206.41      212.55      2.94 o 
   4   6   1        8.28        9.35      1.25 o 
   5   6   1      399.18      425.66      4.90 o 
   6   6   1       61.52       66.74      2.98 o 
   7   6   1      147.84      149.50      4.42 o 
   8   6   1       22.75       18.60      3.04 o 
   9   6   1        3.02        3.67      3.30 o 
   1   7   1       83.22       75.63      1.28 o 
   2   7   1      341.81      347.96      3.24 o 
   3   7   1       86.18       74.46      1.37 o 
   4   7   1      246.01      247.58      3.81 o 
   5   7   1       11.46       11.98      1.50 o 
   6   7   1      109.20      111.04      3.21 o 
   7   7   1      392.46      435.04      6.80 o 
   8   7   1       17.49       19.43      2.87 o 
   0   8   1      226.64      173.91      9.05 o 
   1   8   1      787.06      778.30      6.34 o 
   2   8   1      369.23      397.23      4.40 o 
   3   8   1      111.53      107.68      2.33 o 
   4   8   1      170.76      180.80      2.15 o 
   5   8   1       50.70       47.46      2.36 o 
   6   8   1        3.80        3.41      1.69 o 
   7   8   1       69.41       75.21      3.95 o 
   8   8   1        5.98        6.53      2.37 o 
   1   9   1       26.59       28.16      3.36 o 
   2   9   1      280.35      261.24      5.38 o 
   3   9   1      203.22      218.79      4.58 o 
   4   9   1      209.85      211.44      4.71 o 
   5   9   1       25.32       17.37      2.68 o 
   6   9   1        2.10        4.15      2.40 o 
   7   9   1        0.27        0.74      2.91 o 
   0  10   1      450.95      450.06     14.65 o 
   1  10   1      193.16      207.26      8.62 o 
   2  10   1        0.51        0.45      0.66 o 
   3  10   1       63.65       55.34      6.01 o 
   4  10   1        0.99       -0.21      1.35 o 
   5  10   1        0.83       -1.07      1.95 o 
   6  10   1        2.03       -0.14      2.00 o 
   1  11   1       13.07       19.15      4.84 o 
   2  11   1        7.21       17.42      4.49 o 
   3  11   1       10.97        9.82      4.19 o 
   4  11   1        3.90        6.55      4.40 o 
   5  11   1       19.06       14.24      4.04 o 
   0  12   1        9.54       15.20      6.87 o 
   1  12   1       48.25       64.78      7.57 o 
   2  12   1        3.41        9.76      8.05 o 
   1   0   2     2771.16     2525.77     21.34 o 
   2   0   2     2454.06     2175.37     22.01 o 
   3   0   2      560.92      504.84      8.46 o 
   4   0   2      558.05      545.19      8.72 o 
   5   0   2      599.32      637.59     10.80 o 
   6   0   2      213.91      219.35     10.26 o 
   7   0   2       39.42       32.25      7.89 o 
   8   0   2        6.67        3.14      5.12 o 
   9   0   2        3.83        1.62      7.67 o 
  10   0   2       74.57       96.50      9.13 o 
   1   1   2       26.80       23.38      0.80 o 
   2   1   2        8.36        4.70      1.32 o 
   3   1   2      779.93      753.66      6.44 o 
   4   1   2       52.07       63.03      2.97 o 
   5   1   2      365.27      369.68      6.53 o 
   6   1   2       11.46       14.16      3.33 o 
   7   1   2        0.58        1.74      1.89 o 
   8   1   2      108.15      116.96      5.76 o 
   9   1   2      151.51      161.22      7.22 o 
  10   1   2       18.06       14.66      7.82 o 
   0   2   2     4115.19     3791.61     46.70 o 
   1   2   2      227.72      195.35      2.02 o 
   2   2   2       71.57       64.42      1.56 o 
   3   2   2        1.50        2.28      1.22 o 
   4   2   2      811.07      867.34      6.99 o 
   5   2   2      678.48      718.07      7.07 o 
   6   2   2      238.44      242.96      4.72 o 
   7   2   2       22.11       26.36      3.69 o 
   8   2   2       73.37       83.80      4.49 o 
   9   2   2       12.45        9.37      4.17 o 
  10   2   2        0.11        0.94      4.11 o 
   1   3   2      237.68      207.39      2.03 o 
   2   3   2      244.80      235.42      2.42 o 
   3   3   2       97.48      104.95      1.82 o 
   4   3   2      120.68      126.69      2.52 o 
   5   3   2        1.16        1.47      1.36 o 
   6   3   2      107.03      103.18      3.91 o 
   7   3   2      171.60      173.00      4.18 o 
   8   3   2      228.98      243.15      6.46 o 
   9   3   2      134.64      152.76      8.33 o 
  10   3   2       39.08       42.77      5.83 o 
   0   4   2        3.17        3.47      0.27 o 
   1   4   2      463.46      466.69      3.65 o 
   2   4   2      386.76      385.94      3.07 o 
   3   4   2      117.71      132.10      1.95 o 
   4   4   2       65.96       85.30      2.18 o 
   5   4   2      243.51      262.90      4.24 o 
   6   4   2      420.69      433.97      6.24 o 
   7   4   2      129.26      137.74      4.06 o 
   8   4   2       98.21      110.08      5.20 o 
   9   4   2        5.36        5.61      3.28 o 
  10   4   2       10.98        5.96      3.49 o 
   1   5   2        0.39       -0.04      0.57 o 
   2   5   2       74.25       71.61      1.28 o 
   3   5   2      314.88      324.20      3.18 o 
   4   5   2       26.63       37.39      1.74 o 
   5   5   2      287.74      290.01      4.53 o 
   6   5   2      171.28      157.94      3.76 o 
   7   5   2      118.97      125.95      3.86 o 
   8   5   2       17.47       14.86      3.10 o 
   9   5   2        7.14        5.67      2.83 o 
   0   6   2      672.48      679.63      9.65 o 
   1   6   2      208.67      222.01      2.39 o 
   2   6   2       35.79       29.60      1.34 o 
   3   6   2       50.69       51.23      1.29 o 
   4   6   2      108.24       96.72      2.25 o 
   5   6   2      288.88      281.69      4.18 o 
   6   6   2       50.03       64.48      3.10 o 
   7   6   2       35.46       35.36      2.85 o 
   8   6   2       12.68       11.93      2.81 o 
   9   6   2       63.68       83.20      5.04 o 
   1   7   2       68.43       66.40      1.14 o 
   2   7   2      102.84       90.28      1.87 o 
   3   7   2      372.21      401.80      4.18 o 
   4   7   2      111.04      111.83      2.30 o 
   5   7   2        8.05        9.03      1.45 o 
   6   7   2       37.89       38.41      2.64 o 
   7   7   2       31.99       30.25      3.02 o 
   8   7   2        0.24        2.38      1.92 o 
   0   8   2      412.08      451.83     12.35 o 
   1   8   2       48.60       41.95      1.86 o 
   2   8   2       50.63       52.35      1.47 o 
   3   8   2      316.67      325.04      3.96 o 
   4   8   2       24.37       23.02      1.32 o 
   5   8   2      396.53      430.72      5.59 o 
   6   8   2      118.26      114.43      3.47 o 
   7   8   2        4.44        2.98      1.98 o 
   8   8   2        0.46       -0.17      1.43 o 
   1   9   2      164.73      149.97      6.16 o 
   2   9   2      297.00      287.87      4.80 o 
   3   9   2      274.27      293.14      6.94 o 
   4   9   2      169.39      177.09      3.16 o 
   5   9   2        2.39        1.26      1.13 o 
   6   9   2        0.01        1.30      2.15 o 
   7   9   2       22.46       17.05      3.83 o 
   0  10   2      185.40      185.48     11.83 o 
   1  10   2        0.42        1.54      2.45 o 
   2  10   2        3.29        1.11      1.03 o 
   3  10   2       43.76       28.67      4.09 o 
   4  10   2       77.11       69.78      3.18 o 
   5  10   2        0.07        0.68      2.16 o 
   6  10   2       13.54       10.14      3.00 o 
   1  11   2       76.42       76.79      6.00 o 
   2  11   2       21.01       21.55      5.08 o 
   3  11   2        1.71        2.72      3.66 o 
   4  11   2        9.27       10.45      3.78 o 
   0  12   2        7.79        9.01     14.21 o 
   1  12   2       32.60       27.76      9.90 o 
   2  12   2        0.22       -1.29      4.47 o 
   1   1   3    18808.73    19040.05    138.19 o 
   2   1   3    17800.23    18174.81    141.08 o 
   3   1   3      123.74      130.58      2.85 o 
   4   1   3       34.17       30.76      1.82 o 
   5   1   3      440.88      454.02      6.91 o 
   6   1   3      144.71      141.98      4.16 o 
   7   1   3        5.07        7.64      2.43 o 
   8   1   3       30.40       23.75      3.14 o 
   9   1   3       12.06        8.82      3.72 o 
  10   1   3       25.83       14.28      7.16 o 
   0   2   3      702.51      710.57      6.34 o 
   1   2   3     1396.78     1250.24      7.50 o 
   2   2   3     1247.00     1120.36      6.74 o 
   3   2   3      750.71      740.74      6.56 o 
   4   2   3      387.34      372.68      4.10 o 
   5   2   3       32.18       36.57      2.17 o 
   6   2   3      151.39      159.15      4.01 o 
   7   2   3      213.09      203.06      5.27 o 
   8   2   3      133.98      135.09      4.82 o 
   9   2   3       75.03       80.38      8.54 o 
  10   2   3      220.76      249.16      9.97 o 
   1   3   3      285.08      250.61      2.12 o 
   2   3   3       63.46       69.17      1.38 o 
   3   3   3      987.23     1017.44      6.50 o 
   4   3   3      141.95      149.83      2.72 o 
   5   3   3        6.72        8.34      1.98 o 
   6   3   3      141.01      150.68      4.15 o 
   7   3   3        4.32        3.91      2.35 o 
   8   3   3        0.33       -0.59      1.90 o 
   9   3   3      145.86      173.71      6.95 o 
  10   3   3        5.22        6.35      3.66 o 
   0   4   3      471.75      497.54      4.58 o 
   1   4   3      612.06      586.10      4.03 o 
   2   4   3      980.46     1050.20      6.65 o 
   3   4   3        5.93        5.80      0.99 o 
   4   4   3      549.90      543.48      5.00 o 
   5   4   3       65.76       62.11      2.61 o 
   6   4   3       14.10       19.17      2.38 o 
   7   4   3      343.49      347.76      5.64 o 
   8   4   3       18.47       14.11      3.03 o 
   9   4   3       23.94       19.16      6.30 o 
  10   4   3       95.02      108.60     15.84 o 
   1   5   3      407.22      437.92      3.35 o 
   2   5   3     1292.10     1324.70      7.75 o 
   3   5   3       24.80       31.09      1.53 o 
   4   5   3        0.46       -0.32      1.00 o 
   5   5   3      617.66      623.04      7.05 o 
   6   5   3       55.31       47.88      2.54 o 
   7   5   3      124.95      128.72      3.96 o 
   8   5   3       35.53       27.54      5.82 o 
   9   5   3        1.20        0.98      2.30 o 
   0   6   3      317.94      318.98      5.55 o 
   1   6   3      359.70      381.94      3.40 o 
   2   6   3       16.78       22.33      1.46 o 
   3   6   3      283.63      292.13      3.09 o 
   4   6   3     1477.82     1491.78     10.71 o 
   5   6   3       91.56      100.89      2.58 o 
   6   6   3      165.96      169.48      4.14 o 
   7   6   3      129.20      137.08      4.07 o 
   8   6   3       25.87       21.16      3.95 o 
   9   6   3       26.20       21.97      5.33 o 
   1   7   3      172.13      165.88      2.30 o 
   2   7   3       41.52       50.87      1.74 o 
   3   7   3        6.05        7.40      1.34 o 
   4   7   3      300.23      278.22      3.69 o 
   5   7   3       74.44       69.79      2.55 o 
   6   7   3      388.40      413.22      5.84 o 
   7   7   3        0.04        1.32      1.69 o 
   8   7   3       52.29       53.27      4.03 o 
   0   8   3      270.13      251.00      7.03 o 
   1   8   3      363.31      343.28      4.06 o 
   2   8   3      190.91      188.31      2.70 o 
   3   8   3      127.18      139.76      2.81 o 
   4   8   3      146.65      135.86      2.94 o 
   5   8   3        6.59        5.52      1.30 o 
   6   8   3       83.52       81.96      3.10 o 
   7   8   3        0.08        0.13      1.27 o 
   8   8   3        0.91        1.15      1.94 o 
   1   9   3      240.14      220.07      6.57 o 
   2   9   3        1.92        1.27      0.70 o 
   3   9   3      115.67      100.32      2.30 o 
   4   9   3      157.63      158.12      3.17 o 
   5   9   3      132.04      141.68      3.62 o 
   6   9   3       44.97       34.16      5.06 o 
   7   9   3       45.09       37.66      5.16 o 
   0  10   3      223.84      248.12     11.23 o 
   1  10   3      113.73      119.68      6.65 o 
   2  10   3      105.59      101.41      9.04 o 
   3  10   3        8.93        8.07      1.76 o 
   4  10   3       38.90       51.77      3.92 o 
   5  10   3       42.66       45.35      3.63 o 
   6  10   3       60.89       60.98      7.44 o 
   1  11   3        0.02        1.46      3.87 o 
   2  11   3       17.43       14.98      5.17 o 
   3  11   3       11.59       20.79      5.64 o 
   4  11   3        0.00       -0.43      2.70 o 
   0  12   3       57.91       81.99     13.58 o 
   1  12   3        1.57        0.73      5.21 o 
   2  12   3        0.12        2.22      4.62 o 
   0   0   4       42.21       28.15      2.53 o 
   1   0   4    22737.05    24903.22    573.94 o 
   2   0   4     6303.55     6227.41     63.89 o 
   3   0   4      141.67      139.52      4.33 o 
   4   0   4      341.51      346.83      6.95 o 
   5   0   4      120.97      118.82      5.10 o 
   6   0   4      106.62      108.91      6.32 o 
   7   0   4       67.35       78.47      6.41 o 
   8   0   4      416.00      409.06     10.87 o 
   9   0   4        0.00        0.13      2.98 o 
  10   0   4       31.45       21.07      9.38 o 
   1   1   4     1167.77     1088.67      6.90 o 
   2   1   4      512.07      466.19      4.08 o 
   3   1   4        4.20        5.95      1.22 o 
   4   1   4       61.54       62.95      2.19 o 
   5   1   4        4.09        3.56      1.64 o 
   6   1   4        4.28        4.80      1.90 o 
   7   1   4      805.71      817.99     10.25 o 
   8   1   4       81.43       83.39      4.62 o 
   9   1   4        7.17        4.33      2.49 o 
  10   1   4        8.65        4.73      3.97 o 
   0   2   4     1441.18     1230.16     10.52 o 
   1   2   4     1658.20     1595.90      9.53 o 
   2   2   4      667.19      645.65      4.58 o 
   3   2   4      770.50      736.84      5.81 o 
   4   2   4        0.89        0.60      0.96 o 
   5   2   4       32.49       32.21      2.37 o 
   6   2   4       70.84       78.52      3.23 o 
   7   2   4        6.00        4.58      2.03 o 
   8   2   4      236.49      246.70      5.79 o 
   9   2   4        0.53        1.88      2.85 o 
  10   2   4        4.31        2.66      3.15 o 
   1   3   4       86.95       86.62      1.39 o 
   2   3   4       87.15       90.12      1.79 o 
   3   3   4      205.56      192.12      2.51 o 
   4   3   4       99.98      112.17      2.67 o 
   5   3   4      421.50      413.77      5.13 o 
   6   3   4        3.73        6.86      2.24 o 
   7   3   4      577.31      581.38      7.67 o 
   8   3   4      262.48      265.10      5.64 o 
   9   3   4        0.40        0.27      2.08 o 
  10   3   4       32.65       19.33      5.01 o 
   0   4   4      932.60      931.69      7.76 o 
   1   4   4     1515.69     1509.91      9.04 o 
   2   4   4        0.19        0.98      0.67 o 
   3   4   4      773.36      770.49      5.76 o 
   4   4   4       60.57       64.89      2.08 o 
   5   4   4       85.95       85.21      2.72 o 
   6   4   4       24.94       26.21      2.22 o 
   7   4   4        1.37        2.84      2.04 o 
   8   4   4        8.08        3.96      2.56 o 
   9   4   4        3.53        2.66      2.66 o 
   1   5   4      965.34      992.30      6.94 o 
   2   5   4      323.27      315.25      2.86 o 
   3   5   4       93.58       85.11      1.94 o 
   4   5   4        0.50        1.23      1.04 o 
   5   5   4      215.43      204.85      4.13 o 
   6   5   4       23.72       19.24      2.27 o 
   7   5   4      251.11      264.89      5.18 o 
   8   5   4       52.26       35.54      9.18 o 
   9   5   4        0.40        0.61      2.11 o 
   0   6   4      218.58      246.89      6.36 o 
   1   6   4       43.69       54.08      1.64 o 
   2   6   4        2.69        3.42      1.12 o 
   3   6   4       32.76       26.20      1.52 o 
   4   6   4        0.92        0.10      0.90 o 
   5   6   4       53.38       49.53      2.43 o 
   6   6   4      144.85      151.87      3.61 o 
   7   6   4        7.65        7.82      2.25 o 
   8   6   4      143.53      142.57      4.17 o 
   9   6   4       70.35       70.03      9.31 o 
   1   7   4       25.59       23.82      1.24 o 
   2   7   4      460.91      489.93      4.60 o 
   3   7   4      127.54      128.35      3.04 o 
   4   7   4       12.85       10.78      1.27 o 
   5   7   4      103.59      114.42      2.81 o 
   6   7   4       58.51       50.56      2.88 o 
   7   7   4      159.84      171.30      4.89 o 
   8   7   4        0.69        2.86      2.37 o 
   0   8   4       49.94       36.68      3.06 o 
   1   8   4      270.69      265.30      4.49 o 
   2   8   4      103.67      101.50      2.04 o 
   3   8   4      346.89      361.44      4.38 o 
   4   8   4       10.02        8.05      1.67 o 
   5   8   4      106.04      110.13      3.59 o 
   6   8   4        0.42       -0.93      1.41 o 
   7   8   4        0.09       -0.75      2.09 o 
   1   9   4       17.76       18.96      1.96 o 
   2   9   4       30.55       24.72      1.41 o 
   3   9   4      103.28      110.56      2.44 o 
   4   9   4        6.79        8.86      1.79 o 
   5   9   4       29.45       20.54      2.28 o 
   6   9   4       12.99       10.25      2.14 o 
   7   9   4        1.85        1.91      2.50 o 
   0  10   4       16.71       15.36      4.45 o 
   1  10   4       19.61       18.64      4.37 o 
   2  10   4       38.08       35.58      3.75 o 
   3  10   4        7.41        3.39      1.62 o 
   4  10   4        1.10        0.89      1.45 o 
   5  10   4        1.74        2.38      2.11 o 
   6  10   4       10.74        8.77      2.77 o 
   1  11   4       52.57       48.91      5.87 o 
   2  11   4       20.23       26.80      5.20 o 
   3  11   4        7.68        7.70      3.36 o 
   4  11   4       15.28       14.38      3.92 o 
   0  12   4      198.03      295.78     20.49 o 
   1  12   4       39.26       43.84      8.33 o 
   2  12   4        2.31        3.02      5.54 o 
   1   1   5     1062.83      995.83      7.62 o 
   2   1   5     1520.52     1430.00     10.82 o 
   3   1   5      327.60      345.01      3.54 o 
   4   1   5      195.24      219.10      3.34 o 
   5   1   5       38.31       33.14      2.43 o 
   6   1   5       81.37       80.27      3.63 o 
   7   1   5      263.21      278.28      6.11 o 
   8   1   5        9.34        8.27      2.52 o 
   9   1   5        2.88        3.05      2.72 o 
  10   1   5       37.03       31.21      7.15 o 
   0   2   5       11.45        4.94      1.28 o 
   1   2   5      637.66      596.94      4.70 o 
   2   2   5      347.40      313.46      3.14 o 
   3   2   5        0.04       -0.36      0.80 o 
   4   2   5      111.97      110.86      2.34 o 
   5   2   5        8.23        7.87      1.80 o 
   6   2   5      400.61      417.66      5.84 o 
   7   2   5      482.84      468.60      6.40 o 
   8   2   5      136.19      130.84      4.23 o 
   9   2   5       50.93       43.08      7.38 o 
  10   2   5       80.15       91.55      6.78 o 
   1   3   5      551.68      562.17      3.90 o 
   2   3   5      662.23      727.94      5.17 o 
   3   3   5      769.46      819.02      6.37 o 
   4   3   5        5.88        4.34      1.38 o 
   5   3   5       71.18       69.23      2.60 o 
   6   3   5       22.83       29.59      2.37 o 
   7   3   5        5.28        7.04      2.36 o 
   8   3   5       17.49       13.34      3.26 o 
   9   3   5       57.23       59.13      5.28 o 
  10   3   5       29.31       34.31      5.99 o 
   0   4   5       77.57       84.40      1.80 o 
   1   4   5      428.31      452.87      3.86 o 
   2   4   5       51.64       53.24      1.38 o 
   3   4   5        0.32        0.53      0.85 o 
   4   4   5       20.07       23.82      1.79 o 
   5   4   5       16.62       18.94      1.98 o 
   6   4   5      311.08      316.55      4.79 o 
   7   4   5      490.78      483.86      7.06 o 
   8   4   5        9.55        8.99      2.59 o 
   9   4   5       54.37       41.26      8.16 o 
   1   5   5      406.46      381.91      3.01 o 
   2   5   5      310.08      322.82      2.86 o 
   3   5   5        1.60        4.83      1.21 o 
   4   5   5      234.67      236.16      3.59 o 
   5   5   5      156.37      166.39      3.57 o 
   6   5   5       53.00       52.90      2.82 o 
   7   5   5       33.57       35.30      2.60 o 
   8   5   5        1.95        2.75      2.27 o 
   9   5   5       10.42        4.65      2.75 o 
   0   6   5      501.46      479.77      5.44 o 
   1   6   5        0.40       -0.80      0.84 o 
   2   6   5        2.53        5.99      1.26 o 
   3   6   5        5.64        7.11      0.93 o 
   4   6   5      279.52      294.05      3.58 o 
   5   6   5       15.74       15.53      1.69 o 
   6   6   5      425.17      426.49      6.55 o 
   7   6   5      116.46      130.29      4.03 o 
   8   6   5        1.59        0.14      1.95 o 
   9   6   5        8.09        5.65      2.84 o 
   1   7   5      965.39     1028.04      7.38 o 
   2   7   5      109.83       97.21      2.18 o 
   3   7   5       52.50       49.65      2.29 o 
   4   7   5       90.71      103.09      2.12 o 
   5   7   5       15.72       14.84      1.97 o 
   6   7   5       25.04       26.18      2.58 o 
   7   7   5       96.66      106.11      3.89 o 
   8   7   5       13.06       10.36      2.72 o 
   0   8   5     1389.96     1389.49     20.36 o 
   1   8   5      158.58      170.51      3.56 o 
   2   8   5      114.05      107.50      2.45 o 
   3   8   5       21.13       20.94      1.88 o 
   4   8   5      159.49      161.27      3.59 o 
   5   8   5      106.32      115.58      2.75 o 
   6   8   5        9.16        6.90      1.79 o 
   7   8   5        7.52       11.35      3.52 o 
   1   9   5      235.84      233.80      4.49 o 
   2   9   5       16.76       16.41      1.46 o 
   3   9   5        7.43        4.46      1.48 o 
   4   9   5        3.45        3.37      1.63 o 
   5   9   5      209.21      213.16      4.35 o 
   6   9   5       26.62       23.37      2.46 o 
   0  10   5        7.42        5.94      2.67 o 
   1  10   5       51.36       58.81      5.61 o 
   2  10   5      456.20      447.24     23.68 o 
   3  10   5       19.66       17.44      3.39 o 
   4  10   5        0.02        2.53      2.00 o 
   5  10   5       57.84       60.45      3.75 o 
   1  11   5        1.77       -0.86      2.94 o 
   2  11   5       93.61      103.15      7.78 o 
   3  11   5        2.38        3.57      2.42 o 
   4  11   5       25.82       23.98      4.20 o 
   0  12   5       37.15       41.59     18.08 o 
   1  12   5        2.58        2.44      8.35 o 
   0   0   6       17.44       17.45      1.92 o 
   1   0   6       90.07       68.48      1.74 o 
   2   0   6     4356.79     4312.01     51.54 o 
   3   0   6     8681.23     9371.38    104.69 o 
   4   0   6      120.44       93.80      4.66 o 
   5   0   6        0.17        0.77      2.42 o 
   6   0   6       48.40       51.64      4.79 o 
   7   0   6      202.15      198.18      7.54 o 
   8   0   6       76.89       59.40      9.96 o 
   9   0   6        0.09       -0.03      2.11 o 
  10   0   6       69.36       75.56     16.48 o 
   1   1   6       28.04       22.60      1.54 o 
   2   1   6     1408.10     1356.92      9.40 o 
   3   1   6      275.68      251.17      3.04 o 
   4   1   6      190.80      184.59      3.61 o 
   5   1   6       40.31       52.53      2.56 o 
   6   1   6      122.36      113.51      4.16 o 
   7   1   6       27.07       26.54      2.57 o 
   8   1   6       17.83       13.11      2.89 o 
   9   1   6       16.44       12.60      3.56 o 
  10   1   6        6.31       -0.37      2.00 o 
   0   2   6      553.92      556.54      5.68 o 
   1   2   6      403.20      391.31      3.72 o 
   2   2   6      180.59      195.01      2.58 o 
   3   2   6     3032.29     3244.14     22.52 o 
   4   2   6      178.68      191.03      3.18 o 
   5   2   6       93.58      101.79      3.04 o 
   6   2   6       31.69       28.79      2.26 o 
   7   2   6      298.05      308.95      5.82 o 
   8   2   6        3.30        2.34      2.41 o 
   9   2   6        0.72        0.94      2.70 o 
  10   2   6        4.48        3.21      2.93 o 
   1   3   6      121.18      135.59      2.21 o 
   2   3   6      426.23      409.62      3.49 o 
   3   3   6      640.79      619.61      5.61 o 
   4   3   6      429.88      416.89      4.60 o 
   5   3   6      270.05      289.29      4.33 o 
   6   3   6      247.51      233.85      4.42 o 
   7   3   6       27.86       32.49      2.88 o 
   8   3   6       25.85       20.63      3.37 o 
   9   3   6        5.93        5.75      2.52 o 
   0   4   6      213.87      200.10      2.96 o 
   1   4   6      102.69      101.81      1.99 o 
   2   4   6      976.78     1015.08      6.53 o 
   3   4   6       16.39       13.97      1.25 o 
   4   4   6       25.57       31.62      1.73 o 
   5   4   6      315.96      314.25      4.55 o 
   6   4   6       42.69       44.32      2.82 o 
   7   4   6      237.09      253.23      5.07 o 
   8   4   6        5.22        3.83      2.27 o 
   9   4   6        3.06        4.62      3.05 o 
   1   5   6       19.27       24.20      1.17 o 
   2   5   6      218.13      201.18      2.42 o 
   3   5   6      420.80      416.07      4.40 o 
   4   5   6       42.45       43.70      2.21 o 
   5   5   6      182.87      196.14      4.48 o 
   6   5   6        0.60        1.67      1.72 o 
   7   5   6        2.67        4.12      2.24 o 
   8   5   6        0.70       -0.74      1.95 o 
   9   5   6       46.25       42.05      8.33 o 
   0   6   6      398.88      390.60      4.58 o 
   1   6   6       94.52       90.01      1.71 o 
   2   6   6        9.79        9.06      1.18 o 
   3   6   6      778.70      754.69      6.00 o 
   4   6   6      457.99      441.38      5.05 o 
   5   6   6      135.73      131.41      3.37 o 
   6   6   6       11.16        6.49      2.31 o 
   7   6   6        1.73        2.88      1.96 o 
   8   6   6        0.13       -0.20      1.74 o 
   1   7   6       64.10       62.95      1.58 o 
   2   7   6       30.39       31.59      1.79 o 
   3   7   6      478.04      481.56      5.08 o 
   4   7   6       88.63       98.12      2.22 o 
   5   7   6        1.38        2.70      1.40 o 
   6   7   6       50.08       52.13      4.62 o 
   7   7   6        2.34        5.08      1.94 o 
   8   7   6        2.93        2.33      2.44 o 
   0   8   6       13.85       17.26      3.19 o 
   1   8   6       98.15       96.14      2.74 o 
   2   8   6        6.90        7.60      1.33 o 
   3   8   6      405.41      421.35      5.02 o 
   4   8   6       13.69       13.53      2.18 o 
   5   8   6       54.44       53.45      2.57 o 
   6   8   6      156.00      164.94      7.58 o 
   7   8   6       82.49       79.12      8.03 o 
   1   9   6       46.66       48.10      3.50 o 
   2   9   6      119.75      127.90      2.83 o 
   3   9   6      131.47      119.65      3.35 o 
   4   9   6       23.30       22.38      2.55 o 
   5   9   6      183.76      203.23      4.58 o 
   6   9   6        4.62        4.92      2.38 o 
   0  10   6       60.52       65.74      6.54 o 
   1  10   6        0.02        0.66      1.64 o 
   2  10   6        6.59        6.26      1.86 o 
   3  10   6       17.67        9.73      2.90 o 
   4  10   6       38.93       32.89      4.77 o 
   5  10   6       15.31       10.67      2.75 o 
   1  11   6        0.36        0.83      4.36 o 
   2  11   6        7.93        8.11      4.12 o 
   3  11   6       32.55       31.45      9.02 o 
   4  11   6       12.81       10.73      3.45 o 
   0  12   6        6.21       11.40      9.22 o 
   1   1   7      248.50      220.44      2.53 o 
   2   1   7        0.22       -0.09      0.78 o 
   3   1   7     3946.68     3946.01     31.93 o 
   4   1   7      707.45      706.03      6.96 o 
   5   1   7       73.63       73.74      2.89 o 
   6   1   7       69.42       65.77      2.79 o 
   7   1   7      159.83      158.02      4.61 o 
   8   1   7       24.72       15.41      3.50 o 
   9   1   7       14.96        9.86      2.96 o 
  10   1   7      133.92      166.05      8.56 o 
   0   2   7      227.15      224.12      3.34 o 
   1   2   7       50.58       55.30      1.58 o 
   2   2   7       50.69       50.44      1.37 o 
   3   2   7     1613.36     1588.04     13.30 o 
   4   2   7      245.49      246.31      3.38 o 
   5   2   7      345.30      328.00      4.41 o 
   6   2   7      412.01      388.94      5.63 o 
   7   2   7      118.30      113.41      3.47 o 
   8   2   7       46.38       43.10      6.46 o 
   9   2   7       16.05       13.55      2.93 o 
   1   3   7        4.71        4.67      0.96 o 
   2   3   7        7.18        4.32      1.00 o 
   3   3   7      142.91      134.40      2.41 o 
   4   3   7       47.60       53.05      2.36 o 
   5   3   7       31.90       39.08      2.28 o 
   6   3   7        0.00        1.61      1.41 o 
   7   3   7        2.17        1.95      1.71 o 
   8   3   7       14.31       18.26      3.31 o 
   9   3   7        0.01        0.57      1.88 o 
   0   4   7      416.96      432.53      4.77 o 
   1   4   7      651.96      660.47      5.63 o 
   2   4   7       80.52       77.62      1.78 o 
   3   4   7       23.30       32.93      1.51 o 
   4   4   7      381.82      375.85      5.02 o 
   5   4   7       10.34       10.50      1.74 o 
   6   4   7       73.84       69.29      2.98 o 
   7   4   7       59.26       63.11      3.42 o 
   8   4   7       27.00       20.49      4.62 o 
   9   4   7        7.03        0.74      2.17 o 
   1   5   7       52.16       51.69      1.80 o 
   2   5   7       77.74       83.57      1.82 o 
   3   5   7      265.31      276.96      3.71 o 
   4   5   7      299.19      293.64      4.09 o 
   5   5   7       83.97       76.64      3.71 o 
   6   5   7       14.63        9.87      2.23 o 
   7   5   7       14.41       11.60      2.52 o 
   8   5   7       16.36        9.88      2.95 o 
   9   5   7      117.09      134.84      5.28 o 
   0   6   7        3.20        1.71      1.16 o 
   1   6   7      726.30      743.97      5.34 o 
   2   6   7      161.86      154.33      2.83 o 
   3   6   7      550.89      591.48      4.95 o 
   4   6   7      386.47      380.10      4.35 o 
   5   6   7      251.21      240.84      4.31 o 
   6   6   7       25.75       31.97      2.88 o 
   7   6   7        1.47        0.53      1.69 o 
   8   6   7       15.73        8.88      2.96 o 
   1   7   7       60.39       52.26      2.04 o 
   2   7   7       31.19       36.82      2.20 o 
   3   7   7       30.45       27.16      1.60 o 
   4   7   7       56.69       55.30      2.06 o 
   5   7   7       32.89       26.80      2.01 o 
   6   7   7        7.11        6.16      2.51 o 
   7   7   7       58.47       67.62      5.99 o 
   8   7   7        0.24        0.49      1.97 o 
   0   8   7        0.31       -0.13      1.93 o 
   1   8   7        3.53        2.44      0.64 o 
   2   8   7      382.01      376.17      4.95 o 
   3   8   7      161.40      160.01      3.47 o 
   4   8   7       60.47       65.51      2.58 o 
   5   8   7       27.70       20.64      2.03 o 
   6   8   7       18.77       17.63      3.69 o 
   7   8   7        4.72        2.72      2.87 o 
   1   9   7       70.63       68.75      3.32 o 
   2   9   7       14.00       11.67      0.94 o 
   3   9   7        0.71        2.30      1.60 o 
   4   9   7        0.63        0.55      1.30 o 
   5   9   7       46.65       39.58      2.61 o 
   6   9   7       15.03       14.87      2.48 o 
   0  10   7      344.05      361.95     15.04 o 
   1  10   7       80.95       80.84      4.67 o 
   2  10   7        0.09       -0.86      1.50 o 
   3  10   7       22.49       25.33      3.35 o 
   4  10   7       86.61      100.36      4.90 o 
   5  10   7        0.10        0.41      2.15 o 
   1  11   7       23.02       31.62      6.96 o 
   2  11   7       21.47       23.37      7.20 o 
   3  11   7        3.62       -0.34      2.53 o 
   0   0   8     2185.73     2103.73     27.20 o 
   1   0   8      151.50      154.15      2.64 o 
   2   0   8     1815.17     1875.66     24.51 o 
   3   0   8     2068.92     2036.15     26.26 o 
   4   0   8       48.17       42.81      1.84 o 
   5   0   8      336.29      333.34      5.60 o 
   6   0   8      628.00      599.16      9.41 o 
   7   0   8       94.97       87.39      4.76 o 
   8   0   8       64.54       58.33     24.47 o 
   9   0   8      101.32       98.00     13.90 o 
   1   1   8        7.78        7.71      0.74 o 
   2   1   8      208.91      205.11      2.84 o 
   3   1   8      707.47      685.58      6.58 o 
   4   1   8        3.11        3.38      2.10 o 
   5   1   8      593.23      586.83      6.51 o 
   6   1   8      302.70      288.36      5.06 o 
   7   1   8       84.97       81.65      5.94 o 
   8   1   8       18.89       15.64      3.50 o 
   9   1   8        6.89        4.24      2.00 o 
   0   2   8      193.45      213.97      3.43 o 
   1   2   8      311.21      332.59      3.40 o 
   2   2   8      851.43      905.14      6.51 o 
   3   2   8      719.02      704.40      6.26 o 
   4   2   8       31.11       31.30      2.37 o 
   5   2   8       44.45       46.98      2.29 o 
   6   2   8       31.64       32.42      2.09 o 
   7   2   8       47.96       43.97      3.37 o 
   8   2   8        0.63        1.25      1.76 o 
   9   2   8       13.81        7.32      2.64 o 
   1   3   8      161.93      167.03      2.68 o 
   2   3   8      174.00      181.60      2.60 o 
   3   3   8      370.40      381.14      4.14 o 
   4   3   8      168.18      172.69      3.97 o 
   5   3   8      374.24      371.37      5.06 o 
   6   3   8      569.24      518.57      6.70 o 
   7   3   8       16.38       11.35      2.56 o 
   8   3   8        0.04        1.90      1.85 o 
   9   3   8      133.51      149.47      6.49 o 
   0   4   8      847.93      904.86      9.58 o 
   1   4   8      300.82      335.42      3.43 o 
   2   4   8      137.46      131.01      2.25 o 
   3   4   8       14.65       20.18      1.43 o 
   4   4   8       44.88       51.68      2.70 o 
   5   4   8      152.46      141.12      4.21 o 
   6   4   8       85.76       81.59      2.97 o 
   7   4   8        2.05        1.73      1.86 o 
   8   4   8       14.15       10.16      2.79 o 
   9   4   8        6.69        5.03      2.38 o 
   1   5   8       82.81       83.13      1.93 o 
   2   5   8       69.23       68.82      2.02 o 
   3   5   8        0.01        0.52      0.89 o 
   4   5   8      230.66      211.77      3.23 o 
   5   5   8       18.71       15.86      2.63 o 
   6   5   8        6.42        5.19      2.30 o 
   7   5   8       24.36       18.43      2.96 o 
   8   5   8      194.22      200.49      5.86 o 
   0   6   8      351.44      347.66      5.44 o 
   1   6   8      163.84      181.80      2.42 o 
   2   6   8      613.55      630.90      5.71 o 
   3   6   8       35.40       32.70      1.60 o 
   4   6   8       36.69       29.65      2.03 o 
   5   6   8       65.78       59.11      3.39 o 
   6   6   8        4.64        3.07      2.13 o 
   7   6   8        9.25        4.87      2.37 o 
   8   6   8        1.46        1.04      1.78 o 
   1   7   8      572.80      583.55      8.98 o 
   2   7   8        0.32        0.97      0.78 o 
   3   7   8        0.05        1.47      1.20 o 
   4   7   8        0.03        0.55      1.02 o 
   5   7   8        0.16        0.32      1.14 o 
   6   7   8       59.82       53.93      5.06 o 
   7   7   8       18.87       14.66      3.24 o 
   0   8   8      676.10      737.92     12.90 o 
   1   8   8       41.02       39.89      1.74 o 
   2   8   8       47.24       48.63      2.38 o 
   3   8   8       96.09      107.06      3.04 o 
   4   8   8      180.14      196.39      4.14 o 
   5   8   8        6.94        7.30      2.10 o 
   6   8   8       16.29       19.14      2.70 o 
   7   8   8        6.37        7.41      4.57 o 
   1   9   8        1.59        3.01      2.06 o 
   2   9   8       39.94       36.38      2.18 o 
   3   9   8       65.87       85.42      2.94 o 
   4   9   8      108.62      125.76      3.74 o 
   5   9   8        1.56        1.46      1.67 o 
   6   9   8       16.85       11.11      2.34 o 
   0  10   8       13.80        9.71      2.92 o 
   1  10   8        0.12        1.20      1.76 o 
   2  10   8        9.41       11.36      2.77 o 
   3  10   8      107.75      103.35      5.76 o 
   4  10   8        4.51        4.09      2.17 o 
   5  10   8       16.56       15.02      4.10 o 
   1  11   8      116.58      121.45      9.60 o 
   2  11   8       17.38       10.99      5.55 o 
   3  11   8       76.62       79.72     11.48 o 
   1   1   9      267.25      277.10      2.77 o 
   2   1   9      474.58      519.45      5.03 o 
   3   1   9      102.20      126.18      1.90 o 
   4   1   9      158.55      163.48      3.04 o 
   5   1   9      160.13      177.45      3.26 o 
   6   1   9        2.77        3.37      1.17 o 
   7   1   9        0.73        1.14      1.45 o 
   8   1   9       39.37       15.17      5.91 o 
   9   1   9      150.81      166.98      5.68 o 
   0   2   9      149.70      161.22      3.09 o 
   1   2   9      135.89      131.52      2.06 o 
   2   2   9       28.84       29.92      1.68 o 
   3   2   9      122.58      112.57      2.73 o 
   4   2   9      518.20      514.35      6.57 o 
   5   2   9      479.02      489.49      7.44 o 
   6   2   9       38.80       29.06      1.79 o 
   7   2   9        0.01        1.43      1.84 o 
   8   2   9        1.33        2.46      1.66 o 
   9   2   9       21.96       20.81      5.16 o 
   1   3   9     1698.47     1785.39     13.23 o 
   2   3   9      367.59      379.77      3.88 o 
   3   3   9        0.01        0.56      0.70 o 
   4   3   9       34.01       39.81      2.32 o 
   5   3   9      108.82       98.70      3.78 o 
   6   3   9        4.84        2.59      1.44 o 
   7   3   9       79.90       84.95      3.09 o 
   8   3   9        9.64        6.50      1.91 o 
   9   3   9       33.24       25.05      6.19 o 
   0   4   9      236.53      259.90      4.34 o 
   1   4   9       29.36       34.86      1.64 o 
   2   4   9       77.87       83.71      2.02 o 
   3   4   9       48.01       47.74      1.79 o 
   4   4   9      573.82      591.57      6.68 o 
   5   4   9       51.53       47.31      3.05 o 
   6   4   9       11.05        7.86      2.71 o 
   7   4   9       92.86       89.03      7.65 o 
   8   4   9        5.04        3.23      2.29 o 
   9   4   9       24.47       13.66      3.79 o 
   1   5   9       54.25       55.42      1.70 o 
   2   5   9        0.02        1.01      1.03 o 
   3   5   9      440.03      443.65      4.72 o 
   4   5   9      173.49      164.59      3.24 o 
   5   5   9       52.60       56.63      2.90 o 
   6   5   9       27.18       21.51      2.93 o 
   7   5   9       23.78       21.52      5.40 o 
   8   5   9       10.54        8.77      3.39 o 
   0   6   9        1.47        2.40      1.77 o 
   1   6   9      126.95      126.34      2.52 o 
   2   6   9       10.19       11.29      1.38 o 
   3   6   9        1.16        0.47      0.93 o 
   4   6   9      276.61      289.00      3.98 o 
   5   6   9        7.13        5.82      2.12 o 
   6   6   9       19.34       12.80      3.64 o 
   7   6   9      118.09      133.70      6.14 o 
   8   6   9       11.84        3.52      2.83 o 
   1   7   9      732.96      735.08      8.37 o 
   2   7   9      138.86      131.45      3.82 o 
   3   7   9      109.26      105.95      2.70 o 
   4   7   9       84.68       76.79      3.02 o 
   5   7   9       16.35       17.43      2.37 o 
   6   7   9        5.15        6.99      1.97 o 
   7   7   9        1.12        0.80      2.08 o 
   0   8   9       28.04       29.81      4.05 o 
   1   8   9      431.78      435.98      5.29 o 
   2   8   9        1.90        1.64      1.14 o 
   3   8   9       28.23       25.78      2.23 o 
   4   8   9       67.74       68.58      3.39 o 
   5   8   9       23.32       24.78      2.53 o 
   6   8   9       97.92      113.48      4.56 o 
   1   9   9       25.55       18.36      3.58 o 
   2   9   9       70.61       79.71      2.79 o 
   3   9   9        3.61        2.40      1.78 o 
   4   9   9        5.77        3.62      1.92 o 
   5   9   9        7.40        4.16      2.22 o 
   0  10   9        3.19        3.96      3.59 o 
   1  10   9       55.84       40.40      3.71 o 
   2  10   9        3.09        3.12      2.42 o 
   3  10   9       81.07       77.43      6.43 o 
   4  10   9        0.89        1.98      1.85 o 
   1  11   9        2.64        4.05      3.82 o 
   2  11   9        3.28        1.97      3.34 o 
   0   0  10     1094.41     1033.35     15.44 o 
   1   0  10      796.19      775.13      7.51 o 
   2   0  10      162.76      170.30      5.47 o 
   3   0  10       24.58       25.29      5.16 o 
   4   0  10      359.37      370.88      9.29 o 
   5   0  10     1644.38     1622.07     27.41 o 
   6   0  10        0.06        1.80      1.31 o 
   7   0  10       23.08        7.65      2.41 o 
   8   0  10       43.94       41.99     11.82 o 
   9   0  10       79.72      105.40      7.42 o 
   1   1  10        5.27        5.49      0.90 o 
   2   1  10        0.01        2.06      1.43 o 
   3   1  10      211.15      199.43      3.08 o 
   4   1  10       30.08       26.84      1.56 o 
   5   1  10      506.33      463.44      7.35 o 
   6   1  10        9.85        6.03      1.08 o 
   7   1  10        3.02        1.53      1.17 o 
   8   1  10       26.75       13.71      5.02 o 
   9   1  10       27.34       15.65      5.82 o 
   0   2  10       77.93       93.08      3.15 o 
   1   2  10        8.64        6.72      1.09 o 
   2   2  10      140.35      143.33      2.91 o 
   3   2  10        2.33        3.23      1.40 o 
   4   2  10      171.30      173.99      4.14 o 
   5   2  10      425.51      408.19      7.09 o 
   6   2  10       56.53       62.03      2.65 o 
   7   2  10       17.15        6.54      1.93 o 
   8   2  10       19.42       12.04      4.35 o 
   9   2  10        0.45        0.18      2.24 o 
   1   3  10      116.56      125.61      2.84 o 
   2   3  10        2.98        2.27      0.93 o 
   3   3  10       45.86       42.49      2.16 o 
   4   3  10        0.63        0.09      1.19 o 
   5   3  10      439.62      424.01      5.75 o 
   6   3  10       19.93       16.56      3.00 o 
   7   3  10        1.62        1.28      1.70 o 
   8   3  10       10.98        5.26      2.97 o 
   9   3  10        3.90        4.93      3.33 o 
   0   4  10      283.37      298.27      4.89 o 
   1   4  10      356.33      368.39      4.24 o 
   2   4  10        6.37        6.94      1.34 o 
   3   4  10      194.64      199.67      3.13 o 
   4   4  10       36.93       36.93      2.43 o 
   5   4  10       32.24       28.15      2.59 o 
   6   4  10       69.61       69.73      5.86 o 
   7   4  10       27.95       19.95      3.84 o 
   8   4  10       32.47       25.73      6.58 o 
   1   5  10       83.98       80.65      2.25 o 
   2   5  10       31.24       40.77      1.80 o 
   3   5  10      607.43      605.41      6.29 o 
   4   5  10       56.88       67.23      2.25 o 
   5   5  10       23.20       24.31      2.43 o 
   6   5  10        0.19        1.45      1.96 o 
   7   5  10        7.89        3.87      2.58 o 
   8   5  10       52.70       24.13      9.75 o 
   0   6  10       83.29       99.09      4.17 o 
   1   6  10       27.74       31.71      1.48 o 
   2   6  10      125.37      129.03      2.77 o 
   3   6  10      282.30      268.33      3.99 o 
   4   6  10        4.21        4.86      1.50 o 
   5   6  10        7.50        5.40      2.04 o 
   6   6  10        3.40        3.19      1.93 o 
   7   6  10       13.06        6.84      2.55 o 
   1   7  10      431.55      437.35      5.90 o 
   2   7  10      156.66      156.14      2.86 o 
   3   7  10        6.78        4.04      1.35 o 
   4   7  10        3.73        1.44      1.22 o 
   5   7  10       61.79       56.37      5.47 o 
   6   7  10        8.52        7.62      2.12 o 
   7   7  10       85.81       88.66      9.69 o 
   0   8  10       64.37       63.84      5.91 o 
   1   8  10       36.13       41.28      1.82 o 
   2   8  10       16.06       17.43      1.98 o 
   3   8  10       24.93       22.20      2.20 o 
   4   8  10       64.73       68.78      3.02 o 
   5   8  10        0.03       -0.39      1.70 o 
   6   8  10       27.00       28.30      5.18 o 
   1   9  10        4.53        8.21      2.42 o 
   2   9  10       33.29       23.65      1.67 o 
   3   9  10        9.38        6.80      1.54 o 
   4   9  10      107.70      122.53      3.94 o 
   5   9  10       32.62       26.19      3.04 o 
   0  10  10        6.95        8.47      4.08 o 
   1  10  10       15.68       13.45      3.43 o 
   2  10  10        0.02        0.48      2.05 o 
   3  10  10       59.33       51.28      5.37 o 
   4  10  10        0.16        0.42      1.88 o 
   1  11  10       67.33       78.08     14.56 o 
   1   1  11       13.16       16.59      1.15 o 
   2   1  11       14.89       19.54      2.11 o 
   3   1  11      372.26      380.70      6.32 o 
   4   1  11     1965.21     2054.95     20.96 o 
   5   1  11       57.58       51.43      3.64 o 
   6   1  11       46.14       35.17      2.47 o 
   7   1  11        0.02       -1.02      1.10 o 
   8   1  11       24.66       19.99      6.86 o 
   9   1  11        8.17        4.37      3.76 o 
   0   2  11       89.68       91.93      3.57 o 
   1   2  11       65.57       68.04      2.44 o 
   2   2  11       39.53       41.14      2.10 o 
   3   2  11        0.07       -0.19      0.83 o 
   4   2  11     2342.11     2390.16     25.47 o 
   5   2  11       34.64       42.05      2.58 o 
   6   2  11      140.68      125.50      4.54 o 
   7   2  11       27.74       16.50      5.47 o 
   8   2  11       11.66        6.43      3.79 o 
   9   2  11       23.88       15.90      5.35 o 
   1   3  11        7.66       11.23      1.88 o 
   2   3  11      100.81      103.57      1.95 o 
   3   3  11       24.49       21.55      1.75 o 
   4   3  11        4.05        2.64      1.33 o 
   5   3  11       23.99       23.03      2.05 o 
   6   3  11       17.80        8.59      2.31 o 
   7   3  11        0.03        1.32      2.49 o 
   8   3  11       10.01        6.19      3.39 o 
   0   4  11       76.99       81.29      3.90 o 
   1   4  11        1.63        1.00      1.03 o 
   2   4  11      258.32      249.71      3.91 o 
   3   4  11      171.57      163.67      2.86 o 
   4   4  11      244.73      253.16      4.79 o 
   5   4  11        0.38        1.02      1.68 o 
   6   4  11       14.78        7.51      2.37 o 
   7   4  11       29.25       22.55      6.12 o 
   8   4  11       48.89       35.23     10.35 o 
   1   5  11       51.26       58.12      2.37 o 
   2   5  11        8.89        5.87      1.41 o 
   3   5  11        4.29        1.28      1.23 o 
   4   5  11      559.62      542.93      6.50 o 
   5   5  11        5.17        5.93      2.03 o 
   6   5  11        4.29        0.01      1.48 o 
   7   5  11        2.11        0.70      1.88 o 
   8   5  11        2.84        0.67      2.08 o 
   0   6  11      853.02      911.40     11.96 o 
   1   6  11        7.02        7.04      1.32 o 
   2   6  11        0.17        2.86      1.55 o 
   3   6  11      304.45      296.11      4.74 o 
   4   6  11       19.98       12.74      1.55 o 
   5   6  11       46.64       43.81      5.65 o 
   6   6  11        3.73        4.09      2.15 o 
   7   6  11        9.12        4.42      2.23 o 
   1   7  11        1.21        0.52      1.00 o 
   2   7  11      427.26      444.51      6.49 o 
   3   7  11       18.04       18.85      1.74 o 
   4   7  11      109.59      100.98      3.97 o 
   5   7  11        0.71       -0.34      1.21 o 
   6   7  11       19.14        9.68      2.77 o 
   7   7  11       15.95       16.32      4.13 o 
   0   8  11       49.69       42.31      2.24 o 
   1   8  11       18.90        9.89      1.03 o 
   2   8  11       46.31       38.64      2.36 o 
   3   8  11       61.30       47.13      3.83 o 
   4   8  11        0.26       -0.78      1.71 o 
   5   8  11       37.39       30.72      4.14 o 
   6   8  11        3.81        0.73      2.56 o 
   1   9  11       38.34       33.29      3.55 o 
   2   9  11      152.16      176.32      5.11 o 
   3   9  11        1.51        0.09      1.32 o 
   4   9  11        0.07        1.13      1.62 o 
   5   9  11       11.52        9.76      2.51 o 
   0  10  11      158.78      156.16     12.36 o 
   1  10  11       47.59       33.18      4.66 o 
   2  10  11       82.81       95.56      4.87 o 
   3  10  11        2.38        1.89      2.80 o 
   0   0  12      893.57      984.29     14.98 o 
   1   0  12      245.40      246.11      3.78 o 
   2   0  12       67.19       65.86      3.44 o 
   3   0  12      180.33      182.25      6.91 o 
   4   0  12       57.57       61.89      5.80 o 
   5   0  12      329.55      315.09      9.94 o 
   6   0  12       27.29       20.50      5.11 o 
   7   0  12       27.99       17.46      7.30 o 
   8   0  12        0.19       -1.09      3.56 o 
   1   1  12        7.78        9.19      1.12 o 
   2   1  12      108.58      108.89      2.98 o 
   3   1  12        9.69       10.07      2.22 o 
   4   1  12       58.52       61.50      3.90 o 
   5   1  12       20.67       14.79      3.33 o 
   6   1  12        9.59       10.49      3.08 o 
   7   1  12       57.48       57.01     10.27 o 
   8   1  12        0.95        1.19      2.61 o 
   0   2  12     1950.24     2126.07     28.28 o 
   1   2  12        9.07       10.36      1.42 o 
   2   2  12       42.58       48.45      2.40 o 
   3   2  12       15.33       18.67      1.79 o 
   4   2  12       65.45       60.37      2.89 o 
   5   2  12       31.42       22.87      1.94 o 
   6   2  12        5.29        3.79      1.22 o 
   7   2  12        0.01        0.98      2.61 o 
   8   2  12        5.36        2.74      2.99 o 
   1   3  12       26.42       26.45      2.15 o 
   2   3  12       76.66       78.57      1.81 o 
   3   3  12       11.95       11.92      1.78 o 
   4   3  12       79.17       75.31      2.94 o 
   5   3  12       60.60       46.89      4.77 o 
   6   3  12       71.41       72.47      4.79 o 
   7   3  12       65.68       71.49      6.28 o 
   8   3  12        0.33        0.47      2.55 o 
   0   4  12      293.38      324.93      6.29 o 
   1   4  12      305.74      317.44      4.29 o 
   2   4  12       20.30       22.82      1.61 o 
   3   4  12      100.32       97.01      2.84 o 
   4   4  12      103.44       96.70      3.08 o 
   5   4  12       37.85       28.74      3.32 o 
   6   4  12        0.01        0.60      1.54 o 
   7   4  12       19.59       11.46      4.51 o 
   8   4  12        1.41       -0.13      2.26 o 
   1   5  12      144.20      149.03      2.92 o 
   2   5  12       71.83       76.86      2.54 o 
   3   5  12       94.34       87.09      2.36 o 
   4   5  12       13.93       12.07      2.14 o 
   5   5  12        3.13        1.87      1.65 o 
   6   5  12      120.59      127.94      6.78 o 
   7   5  12       10.55        3.82      2.33 o 
   0   6  12      281.98      289.88      6.10 o 
   1   6  12       25.39       22.66      1.84 o 
   2   6  12      487.63      509.16      5.54 o 
   3   6  12      164.78      175.09      3.82 o 
   4   6  12       14.53       11.01      1.86 o 
   5   6  12        0.20       -0.26      1.45 o 
   6   6  12        7.77        2.43      2.21 o 
   7   6  12        0.77        2.05      2.04 o 
   1   7  12        2.51        1.59      1.09 o 
   2   7  12      164.03      170.86      3.25 o 
   3   7  12        5.30        5.63      1.48 o 
   4   7  12       16.92       17.01      3.22 o 
   5   7  12       25.24       20.36      4.63 o 
   6   7  12       33.33       11.32      3.97 o 
   0   8  12      156.31      154.29     10.21 o 
   1   8  12        7.61        4.35      1.11 o 
   2   8  12       64.37       62.94      2.58 o 
   3   8  12        2.87        2.82      1.75 o 
   4   8  12        1.92        0.53      1.62 o 
   5   8  12        0.88       -1.83      2.57 o 
   1   9  12       49.27       46.16      8.11 o 
   2   9  12        0.04        2.46      2.44 o 
   3   9  12       91.47      104.36      5.53 o 
   4   9  12       44.20       37.79      4.60 o 
   0  10  12       38.21       12.75     11.91 o 
   1  10  12        1.09        3.08      2.64 o 
   2  10  12       11.00        9.44      3.27 o 
   1   1  13        2.65        1.33      0.94 o 
   2   1  13        9.86       12.82      1.95 o 
   3   1  13       93.00       84.06      3.45 o 
   4   1  13        1.19       -0.72      2.03 o 
   5   1  13       32.68       20.20      3.37 o 
   6   1  13      125.96      131.41      9.75 o 
   7   1  13       91.77      107.03     12.78 o 
   8   1  13       19.41       14.08      5.06 o 
   0   2  13        0.01       -0.99      2.07 o 
   1   2  13       60.06       59.52      1.63 o 
   2   2  13       53.11       53.71      2.62 o 
   3   2  13      131.90      135.00      3.79 o 
   4   2  13        5.89        9.86      2.51 o 
   5   2  13       79.26       69.92      4.16 o 
   6   2  13      319.68      335.83      7.97 o 
   7   2  13        3.92        4.65      3.40 o 
   8   2  13       42.22       29.79      9.45 o 
   1   3  13      168.68      173.33      4.62 o 
   2   3  13      254.27      265.00      4.60 o 
   3   3  13        0.13        1.41      1.48 o 
   4   3  13       66.29       65.38      2.88 o 
   5   3  13        0.03       -0.76      1.03 o 
   6   3  13        2.61        1.47      1.66 o 
   7   3  13       12.41        9.38      4.25 o 
   8   3  13       26.50       11.07      4.55 o 
   0   4  13      126.62      129.93      3.72 o 
   1   4  13      121.91      119.57      3.06 o 
   2   4  13        2.14        3.59      1.15 o 
   3   4  13      237.94      258.57      4.96 o 
   4   4  13      133.93      147.23      3.85 o 
   5   4  13       11.06        5.07      1.73 o 
   6   4  13        0.02        0.55      1.49 o 
   7   4  13        5.93        4.38      3.33 o 
   1   5  13        8.29        7.05      1.43 o 
   2   5  13       54.62       51.46      2.14 o 
   3   5  13      100.49      102.10      2.67 o 
   4   5  13       42.38       41.26      4.06 o 
   5   5  13       14.22       10.55      2.66 o 
   6   5  13       69.69       81.33      9.66 o 
   7   5  13        5.15        1.53      2.80 o 
   0   6  13      124.00      139.98      4.66 o 
   1   6  13       59.23       60.41      2.92 o 
   2   6  13        6.95        6.40      1.56 o 
   3   6  13       73.55       77.24      2.58 o 
   4   6  13       40.45       22.79      5.78 o 
   5   6  13        1.38        2.32      2.15 o 
   6   6  13        7.84        2.70      2.24 o 
   1   7  13      216.60      231.33      3.87 o 
   2   7  13       33.77       37.98      2.08 o 
   3   7  13       15.80       13.16      2.07 o 
   4   7  13        0.81       -0.21      1.66 o 
   5   7  13       77.81       87.91      8.39 o 
   6   7  13       37.67        5.56      3.42 o 
   0   8  13      516.32      484.72     21.34 o 
   1   8  13        7.26        4.13      1.45 o 
   2   8  13        0.00        0.98      1.33 o 
   3   8  13        0.00       -1.01      1.67 o 
   4   8  13        8.72        4.38      2.70 o 
   5   8  13       10.73        7.37      3.17 o 
   1   9  13       35.92       26.14      9.49 o 
   2   9  13       16.11        8.26      3.19 o 
   3   9  13        6.07        5.28      2.80 o 
   0  10  13        0.03       -0.64      3.43 o 
   0   0  14       12.29       10.45      4.15 o 
   1   0  14      637.18      682.77      8.47 o 
   2   0  14      528.75      575.16      9.64 o 
   3   0  14      545.41      548.26      9.34 o 
   4   0  14      657.62      662.66     13.04 o 
   5   0  14       27.92       30.43      4.75 o 
   6   0  14      175.30      184.35      7.97 o 
   7   0  14       21.07       20.99     11.02 o 
   8   0  14        0.02        1.62      4.34 o 
   1   1  14        2.81        2.39      0.87 o 
   2   1  14       63.99       66.00      3.05 o 
   3   1  14       28.88       26.30      2.47 o 
   4   1  14        1.71        2.70      2.32 o 
   5   1  14      114.29      116.83      4.82 o 
   6   1  14      165.74      171.19      6.87 o 
   7   1  14      137.30      162.73      6.75 o 
   8   1  14        3.65        5.00      4.00 o 
   0   2  14       78.62       81.16      4.15 o 
   1   2  14       32.35       35.93      1.78 o 
   2   2  14        9.48       10.13      1.93 o 
   3   2  14       81.92       83.02      3.23 o 
   4   2  14       71.63       73.10      4.16 o 
   5   2  14       20.84       18.86      3.77 o 
   6   2  14      133.67      126.00      9.37 o 
   7   2  14        6.97        9.52      3.71 o 
   8   2  14        3.72        1.41     11.40 o 
   1   3  14       87.28       89.40      3.55 o 
   2   3  14       10.46        8.71      2.49 o 
   3   3  14       12.86       10.06      1.49 o 
   4   3  14        6.09        4.09      1.21 o 
   5   3  14       84.40       78.06      4.40 o 
   6   3  14      420.58      478.33      9.34 o 
   7   3  14       98.38       92.72     14.16 o 
   0   4  14      267.28      291.85      8.88 o 
   1   4  14      200.67      199.61      4.06 o 
   2   4  14      200.74      205.79      4.00 o 
   3   4  14       85.32       80.73      2.58 o 
   4   4  14        4.44        2.61      1.52 o 
   5   4  14        2.79        0.33      1.43 o 
   6   4  14       11.01        6.70      3.34 o 
   7   4  14        0.58        0.73      2.80 o 
   1   5  14       78.93       77.11      3.24 o 
   2   5  14      191.32      188.55      4.92 o 
   3   5  14       17.78       22.17      2.18 o 
   4   5  14        1.42        1.45      1.64 o 
   5   5  14        2.30        0.16      1.51 o 
   6   5  14       27.05        4.78      4.06 o 
   0   6  14        1.64       -0.28      1.72 o 
   1   6  14       77.12       69.49      2.69 o 
   2   6  14      109.93      102.56      3.37 o 
   3   6  14       67.53       65.13      3.07 o 
   4   6  14       55.71       58.81      9.83 o 
   5   6  14       49.23       25.51      6.63 o 
   6   6  14        0.37       -0.10      1.87 o 
   1   7  14       44.62       42.98      4.29 o 
   2   7  14       89.36       81.94      3.63 o 
   3   7  14       14.35       13.75      2.95 o 
   4   7  14        9.02        4.86      1.86 o 
   5   7  14       22.30       12.68      4.09 o 
   0   8  14      441.94      476.53     21.49 o 
   1   8  14        0.00        0.49      1.17 o 
   2   8  14       31.31       20.92      4.12 o 
   3   8  14        4.12        4.24      1.96 o 
   4   8  14       11.66        9.62      2.72 o 
   1   9  14        3.89        0.10      2.55 o 
   2   9  14        9.42        1.36      2.77 o 
   1   1  15       20.50       17.77      1.49 o 
   2   1  15      509.49      548.65      6.39 o 
   3   1  15      285.52      283.76      5.37 o 
   4   1  15       92.90       82.00      4.40 o 
   5   1  15       65.03       61.86      5.36 o 
   6   1  15       16.96       17.38      3.67 o 
   7   1  15       15.42       13.46      4.47 o 
   0   2  15      101.90      102.62      3.20 o 
   1   2  15       10.22        7.98      1.10 o 
   2   2  15        3.34        4.46      2.26 o 
   3   2  15      349.13      368.31      6.33 o 
   4   2  15        1.22        4.09      2.31 o 
   5   2  15       52.14       41.56      8.76 o 
   6   2  15       13.55        7.45      3.72 o 
   7   2  15        1.97        2.85      3.25 o 
   1   3  15       63.42       74.79      3.34 o 
   2   3  15        1.31       -0.88      1.80 o 
   3   3  15      176.39      186.71      4.85 o 
   4   3  15        0.13        1.55      2.35 o 
   5   3  15       15.19        4.51      2.75 o 
   6   3  15       39.65       20.14      7.83 o 
   7   3  15        0.04       -0.51      3.08 o 
   0   4  15       53.74       56.61      4.22 o 
   1   4  15      280.04      290.05      6.45 o 
   2   4  15       21.12       24.72      2.17 o 
   3   4  15       98.73      103.64      3.58 o 
   4   4  15       41.37       35.61      7.34 o 
   5   4  15        0.02        0.87      1.65 o 
   6   4  15        0.15        1.62      2.62 o 
   1   5  15       27.77       26.69      2.12 o 
   2   5  15      113.46      108.63      3.28 o 
   3   5  15       24.56       21.07      2.59 o 
   4   5  15       79.70       60.72     11.38 o 
   5   5  15      112.30      141.91      6.95 o 
   6   5  15        0.00       -0.44      2.13 o 
   0   6  15        0.81        0.45      2.35 o 
   1   6  15      238.42      240.11      4.49 o 
   2   6  15       23.43       18.45      2.57 o 
   3   6  15        2.18        1.22      1.60 o 
   4   6  15       85.05       88.20      8.81 o 
   5   6  15        9.18        3.88      2.17 o 
   1   7  15       20.79       12.64      2.25 o 
   2   7  15        2.83        1.11      1.42 o 
   3   7  15       44.58       30.65      5.17 o 
   4   7  15      101.53      104.84     10.94 o 
   0   8  15        0.71        1.71      2.98 o 
   1   8  15        0.03        0.93      1.68 o 
   2   8  15        0.39        0.80      1.83 o 
   3   8  15        2.45        2.46      2.49 o 
   1   9  15        1.18        0.00      3.12 o 
   0   0  16        7.07        9.13      3.31 o 
   1   0  16       83.37       88.79      3.04 o 
   2   0  16        6.82        8.19      2.61 o 
   3   0  16       45.86       40.80      3.91 o 
   4   0  16        0.76       -2.69      2.69 o 
   5   0  16        1.06       -0.59      3.56 o 
   6   0  16        2.37        4.07      5.28 o 
   7   0  16        1.75        3.04      4.65 o 
   1   1  16       15.22       15.08      0.94 o 
   2   1  16       13.80       11.59      2.32 o 
   3   1  16       24.57       29.06      2.81 o 
   4   1  16        0.30        0.56      1.66 o 
   5   1  16        5.91        6.12      2.95 o 
   6   1  16       17.74       17.57      4.73 o 
   7   1  16       18.76        8.83      3.85 o 
   0   2  16       25.38       30.34      2.56 o 
   1   2  16       69.81       68.79      3.94 o 
   2   2  16      106.65      114.01      4.05 o 
   3   2  16       15.75       13.84      2.44 o 
   4   2  16        3.46        0.97      2.01 o 
   5   2  16        3.91        2.72      2.47 o 
   6   2  16        6.58        7.04      3.84 o 
   7   2  16        0.76        0.10      3.17 o 
   1   3  16        0.33       -1.04      1.21 o 
   2   3  16        2.45        1.64      2.09 o 
   3   3  16        4.15        2.78      1.87 o 
   4   3  16        0.05        3.00      2.18 o 
   5   3  16       29.92       24.35      7.25 o 
   6   3  16       37.83       34.29      8.78 o 
   0   4  16      160.48      184.33      7.49 o 
   1   4  16       26.61       27.43      1.93 o 
   2   4  16      203.90      223.78      5.79 o 
   3   4  16        9.82        7.92      2.43 o 
   4   4  16        6.45        7.55      2.61 o 
   5   4  16        6.64        6.73      2.68 o 
   6   4  16       28.00       18.11      6.50 o 
   1   5  16        1.08        2.01      1.64 o 
   2   5  16       37.35       28.33      4.60 o 
   3   5  16       59.87       53.46      6.63 o 
   4   5  16        1.28        1.94      1.73 o 
   5   5  16       78.69       83.56     15.85 o 
   0   6  16      131.27      136.42      7.89 o 
   1   6  16        0.04        0.31      1.34 o 
   2   6  16        0.06       -0.92      1.66 o 
   3   6  16       87.47       97.92      9.21 o 
   4   6  16       66.24       55.89     10.16 o 
   5   6  16        5.44        1.58      2.86 o 
   1   7  16       81.13       74.78      5.72 o 
   2   7  16       27.77       19.68      4.12 o 
   3   7  16        0.17        0.95      1.52 o 
   4   7  16       25.01       21.09      5.90 o 
   0   8  16        7.70        1.58      6.02 o 
   1   8  16       14.76        9.11      4.08 o 
   2   8  16       31.43       25.21      3.55 o 
   1   1  17      326.00      360.73      5.68 o 
   2   1  17      207.53      221.06      4.97 o 
   3   1  17       17.28       17.49      2.55 o 
   4   1  17       11.00       13.95      2.80 o 
   5   1  17        0.03        0.19      1.82 o 
   6   1  17       37.28       32.75      7.99 o 
   0   2  17       61.45       63.49      2.81 o 
   1   2  17       32.70       32.98      2.83 o 
   2   2  17       15.40        9.94      2.43 o 
   3   2  17       15.14       17.55      2.79 o 
   4   2  17       10.67        9.92      3.18 o 
   5   2  17       15.35       13.32      4.45 o 
   6   2  17      106.11      130.55      5.88 o 
   1   3  17       12.32       16.23      2.68 o 
   2   3  17       34.45       35.01      3.79 o 
   3   3  17       25.64       23.37      4.38 o 
   4   3  17       10.25        6.55      2.70 o 
   5   3  17       37.69       32.24      9.40 o 
   6   3  17        3.20        3.72      2.83 o 
   0   4  17      402.27      442.72     10.00 o 
   1   4  17      103.11      114.49      4.58 o 
   2   4  17        2.23       -0.02      1.99 o 
   3   4  17       13.23       17.11      3.28 o 
   4   4  17       44.36       34.66      9.19 o 
   5   4  17        2.89        5.25      2.54 o 
   1   5  17       90.58       84.92      5.51 o 
   2   5  17       80.33       82.70      7.54 o 
   3   5  17       18.20       18.23      3.71 o 
   4   5  17        0.08        2.19      2.38 o 
   5   5  17        5.61        7.72      2.75 o 
   0   6  17       94.29      107.46      6.63 o 
   1   6  17       22.19       22.43      2.99 o 
   2   6  17        6.90        7.25      2.28 o 
   3   6  17       10.82        4.00      2.18 o 
   4   6  17        3.57        1.70      2.25 o 
   1   7  17       76.15       66.59      8.19 o 
   2   7  17       11.84       10.30      2.47 o 
   3   7  17       11.62        5.07      2.77 o 
   0   0  18      706.04      790.85     22.44 o 
   1   0  18      267.51      275.32      7.99 o 
   2   0  18      258.71      269.42      8.06 o 
   3   0  18      164.40      175.54      6.42 o 
   4   0  18       39.15       32.26      4.66 o 
   5   0  18       21.46       11.14      4.62 o 
   6   0  18        0.08        3.83      3.87 o 
   1   1  18        4.53        2.60      1.91 o 
   2   1  18        2.77        5.02      2.64 o 
   3   1  18        0.58        2.59      1.96 o 
   4   1  18        7.56       10.61      2.73 o 
   5   1  18        5.14        4.40      2.98 o 
   0   2  18        0.24        0.48      1.44 o 
   1   2  18        6.16        5.28      1.86 o 
   2   2  18       22.42       19.71      3.11 o 
   3   2  18       37.87       37.36      3.45 o 
   4   2  18       37.53       27.34      5.10 o 
   5   2  18        1.33        0.82      2.17 o 
   1   3  18        6.17        7.33      2.07 o 
   2   3  18        1.28        2.41      2.23 o 
   3   3  18       24.91       20.35      3.38 o 
   4   3  18        1.92        1.43      2.06 o 
   5   3  18       12.88       10.97      3.32 o 
   0   4  18      322.27      363.59      8.87 o 
   1   4  18      156.79      173.92      6.86 o 
   2   4  18        0.61        1.69      2.21 o 
   3   4  18        1.50        1.23      2.11 o 
   4   4  18        1.90        2.49      2.67 o 
   1   5  18        0.43       -0.38      1.76 o 
   2   5  18        6.91        8.56      2.99 o 
   3   5  18      127.18      144.80      5.93 o 
   4   5  18       14.25       12.99      4.04 o 
   0   6  18       20.31       17.52      5.14 o 
   1   6  18       39.35       34.53      3.55 o 
   2   6  18        1.05        2.29      2.24 o 
   3   6  18        0.22       -0.77      1.95 o 
   1   1  19      126.41      130.38      4.78 o 
   2   1  19       86.75       81.02      4.02 o 
   3   1  19       33.59       34.15      3.50 o 
   4   1  19        0.58        1.43      2.10 o 
   5   1  19        4.65        2.28      2.55 o 
   0   2  19       81.30       88.90      4.54 o 
   1   2  19        0.00        0.42      1.48 o 
   2   2  19        3.30        3.33      2.16 o 
   3   2  19        0.87        1.31      2.10 o 
   4   2  19       63.44       67.68      7.46 o 
   1   3  19       15.72       10.52      2.52 o 
   2   3  19        6.93        5.96      2.39 o 
   3   3  19        5.12        3.39      2.74 o 
   4   3  19       51.37       69.80      7.93 o 
   0   4  19      111.34      116.01      8.55 o 
   1   4  19       13.79       14.30      3.58 o 
   2   4  19      102.86       97.95     14.19 o 
   3   4  19        4.09        1.15      2.36 o 
   1   5  19       16.73       11.98      3.07 o 
   2   5  19       46.66       39.65      6.34 o 
   3   5  19        2.58        7.08      3.41 o 
   0   6  19       75.26       61.98      6.28 o 
   1   6  19       44.37       41.21      4.67 o 
   0   0  20      229.20      274.35     17.46 o 
   1   0  20        0.96        2.90      3.27 o 
   2   0  20       10.75       11.98      3.60 o 
   3   0  20       18.94       15.86      4.18 o 
   4   0  20        1.23        0.75      3.19 o 
   1   1  20        1.72        2.50      2.25 o 
   2   1  20        2.24        0.35      1.94 o 
   3   1  20        2.80        3.84      2.56 o 
   4   1  20        0.20        0.99      2.22 o 
   0   2  20       30.43       31.42      6.56 o 
   1   2  20       15.85       12.87      3.07 o 
   2   2  20        1.02        2.62      2.47 o 
   3   2  20       44.99       50.56      5.04 o 
   1   3  20       32.61       38.82      7.27 o 
   2   3  20       13.97        8.21      2.71 o 
   3   3  20       36.21       32.10      5.24 o 
   0   4  20       23.12       14.75      7.11 o 
   1   4  20       79.12       93.68      4.41 o 
   2   4  20        3.13        1.46      2.87 o 
   1   1  21      274.94      315.80      9.91 o 
   2   1  21       14.09       12.07      2.93 o 
   0   2  21        2.88        3.37      5.25 o 
   1   2  21        3.64        4.50      3.57 o 
   2   2  21       14.18       14.10      3.32 o 
   1   3  21       19.71       14.20      4.33 o 
                                                 
